# Supplementary material for: Inflammatory bowel disease and breast cancer: A two-sample bidirectional Mendelian randomization study
Source: Medicine (Baltimore). 2024 Jun 7;103(23):e38392. doi: 10.1097/MD.0000000000038392 (PMC11155618; doi:10.1097/MD.0000000000038392)
Supplement: Supplementary file 1 [file medi-103-e38392-s001.xlsx]

## Sheet: Sheet1
Supplementary TableS1.The characterization of selected IBD-associated SNPS with an effect on breast cancer in MR analyses.
	SNP	effect_allele.exposure	other_allele.exposure	chr	id.outcome	id.exposure	beta.exposure	se.exposure	eaf.exposure	samplesize.exposure	pval.exposure	F
1	rs1003342	G	A	22	ieu-a-1131	ieu-a-31	-0.095001	0.0168	0.531334	34652	1.67101e-08	31.977
2	rs10045431	C	A	5	ieu-a-1131	ieu-a-31	0.177406	0.0189	0.717524	34652	6.58567e-21	88.1075
3	rs10408351	A	G	19	ieu-a-1131	ieu-a-31	0.137804	0.0221	0.238435	34652	4.23204e-10	38.8811
4	rs10737481	G	T	1	ieu-a-1131	ieu-a-31	0.141103	0.017	0.554896	34652	1.18713e-16	68.8929
5	rs10761659	G	A	10	ieu-a-1131	ieu-a-31	0.161896	0.0172	0.554011	34652	4.07193e-21	88.5963
6	rs10800314	A	C	1	ieu-a-1131	ieu-a-31	-0.143097	0.0179	0.649219	34652	1.17409e-15	63.908
7	rs11209026	A	G	1	ieu-a-1131	ieu-a-31	-0.72629	0.0422	0.0541886	34652	1.76319e-66	296.207
8	rs11236797	A	C	11	ieu-a-1131	ieu-a-31	0.155704	0.017	0.470011	34652	4.75007e-20	83.8884
9	rs112401990	A	G	2	ieu-a-1131	ieu-a-31	0.142202	0.0174	0.375383	34652	2.83923e-16	66.7902
10	rs112694524	A	G	2	ieu-a-1131	ieu-a-31	0.188304	0.0303	0.0903752	34652	5.39299e-10	38.6219
11	rs11548656	G	A	16	ieu-a-1131	ieu-a-31	-0.292796	0.0507	0.034026	34652	7.71792e-09	33.3514
12	rs11677953	A	G	2	ieu-a-1131	ieu-a-31	0.0975985	0.0171	0.415063	34652	1.053e-08	32.5757
13	rs12446550	A	G	16	ieu-a-1131	ieu-a-31	0.107796	0.0171	0.409666	34652	2.78298e-10	39.7386
14	rs1250573	A	G	10	ieu-a-1131	ieu-a-31	-0.113606	0.019	0.295706	34652	2.20902e-09	35.7516
15	rs12764283	A	G	10	ieu-a-1131	ieu-a-31	0.126597	0.0179	0.337409	34652	1.5729e-12	50.0197
16	rs12936409	T	C	17	ieu-a-1131	ieu-a-31	0.145701	0.0168	0.476383	34652	3.86812e-18	75.2154
17	rs142770866	A	G	19	ieu-a-1131	ieu-a-31	0.23	0.0337	0.0810417	34652	8.14329e-12	46.5796
18	rs1551399	C	A	8	ieu-a-1131	ieu-a-31	0.101302	0.0173	0.615807	34652	5.01199e-09	34.2881
19	rs1736161	A	G	21	ieu-a-1131	ieu-a-31	-0.123298	0.0174	0.428732	34652	1.3369e-12	50.2127
20	rs17800987	G	A	5	ieu-a-1131	ieu-a-31	0.2017	0.0305	0.089179	34652	3.70681e-11	43.7333
21	rs1873625	A	C	3	ieu-a-1131	ieu-a-31	0.177301	0.0179	0.32287	34652	3.70681e-23	98.1107
22	rs1886731	C	T	1	ieu-a-1131	ieu-a-31	-0.0970995	0.0175	0.481193	34652	3.08397e-08	30.7863
23	rs2076756	G	A	16	ieu-a-1131	ieu-a-31	0.187595	0.0186	0.27064	34652	5.59114e-24	101.722
24	rs2241878	C	T	2	ieu-a-1131	ieu-a-31	0.148001	0.0169	0.538498	34652	1.74502e-18	76.693
25	rs2542147	T	G	18	ieu-a-1131	ieu-a-31	-0.1513	0.0227	0.837193	34652	2.78484e-11	44.4249
26	rs254560	A	G	5	ieu-a-1131	ieu-a-31	0.0995014	0.0171	0.400063	34652	6.159e-09	33.8584
27	rs2836882	A	G	21	ieu-a-1131	ieu-a-31	-0.196295	0.0201	0.257617	34652	1.49005e-22	95.3732
28	rs28383456	T	C	6	ieu-a-1131	ieu-a-31	-0.177501	0.02	0.345334	34652	5.76899e-19	78.7665
29	rs3024493	A	C	1	ieu-a-1131	ieu-a-31	0.212996	0.0222	0.169666	34652	8.47618e-22	92.0528
30	rs34190331	A	G	6	ieu-a-1131	ieu-a-31	0.176899	0.0303	0.0853045	34652	5.39399e-09	34.0852
31	rs35260072	C	A	5	ieu-a-1131	ieu-a-31	0.142197	0.017	0.433153	34652	7.06643e-17	69.9654
32	rs3850378	C	T	14	ieu-a-1131	ieu-a-31	0.155099	0.0282	0.096461	34652	3.80102e-08	30.2496
33	rs4077515	T	C	9	ieu-a-1131	ieu-a-31	0.179401	0.0172	0.424242	34652	1.50003e-25	108.791
34	rs4246905	C	T	9	ieu-a-1131	ieu-a-31	0.163001	0.0197	0.729896	34652	1.41514e-16	68.4618
35	rs444210	G	A	6	ieu-a-1131	ieu-a-31	0.109502	0.0168	0.545781	34652	7.39095e-11	42.484
36	rs45528737	T	C	4	ieu-a-1131	ieu-a-31	0.166802	0.03	0.111833	34652	2.65901e-08	30.9143
37	rs4676408	A	G	2	ieu-a-1131	ieu-a-31	0.118103	0.0181	0.515063	34652	6.61912e-11	42.576
38	rs4730272	G	A	7	ieu-a-1131	ieu-a-31	-0.134102	0.0178	0.512591	34652	4.50194e-14	56.7584
39	rs4851586	C	T	2	ieu-a-1131	ieu-a-31	-0.122403	0.0193	0.75745	34652	2.32498e-10	40.2225
40	rs56062135	T	C	15	ieu-a-1131	ieu-a-31	0.1509	0.0198	0.236922	34652	2.63998e-14	58.0829
41	rs6062496	A	G	20	ieu-a-1131	ieu-a-31	0.164997	0.018	0.578011	34652	5.47898e-20	84.0247
42	rs6584283	C	T	10	ieu-a-1131	ieu-a-31	-0.180303	0.0169	0.510643	34652	1.70098e-26	113.824
43	rs6826501	T	C	4	ieu-a-1131	ieu-a-31	-0.0927953	0.0169	0.536078	34652	4.12098e-08	30.1494
44	rs6873866	C	T	5	ieu-a-1131	ieu-a-31	-0.106996	0.0176	0.528821	34652	1.085e-09	36.9581
45	rs6880778	G	A	5	ieu-a-1131	ieu-a-31	0.187801	0.0173	0.620729	34652	2.14388e-27	117.843
46	rs6911490	C	T	6	ieu-a-1131	ieu-a-31	-0.142801	0.0208	0.778565	34652	6.82025e-12	47.1342
47	rs72798422	C	T	16	ieu-a-1131	ieu-a-31	0.2776	0.0431	0.041718	34652	1.18899e-10	41.4844
48	rs7285952	G	T	22	ieu-a-1131	ieu-a-31	-0.176002	0.0235	0.157193	34652	7.60151e-14	56.0918
49	rs744166	G	A	17	ieu-a-1131	ieu-a-31	-0.120703	0.0172	0.409963	34652	2.15675e-12	49.2469
50	rs7523335	A	G	1	ieu-a-1131	ieu-a-31	-0.140504	0.0225	0.173424	34652	4.15796e-10	38.9953
51	rs9272514	T	C	6	ieu-a-1131	ieu-a-31	-0.234698	0.0208	0.30636	34652	1.58708e-29	127.319
52	rs9370774	C	T	6	ieu-a-1131	ieu-a-31	-0.130704	0.0219	0.20068	34652	2.536e-09	35.6196
53	rs9934775	T	C	16	ieu-a-1131	ieu-a-31	-0.139595	0.0232	0.16068	34652	1.71498e-09	36.2046
