# Supplementary material for: Inflammatory bowel disease and breast cancer: A two-sample bidirectional Mendelian randomization study
Source: Medicine (Baltimore). 2024 Jun 7;103(23):e38392. doi: 10.1097/MD.0000000000038392 (PMC11155618; doi:10.1097/MD.0000000000038392)
Supplement: Supplementary file 2 [file medi-103-e38392-s002.xlsx]

## Sheet: Sheet1
Supplementary TableS2.The characterization of selected CD-associated SNPS with an effect on breast cancer in MR analyses.
	SNP	effect_allele.exposure	other_allele.exposure	chr	id.outcome	id.exposure	beta.exposure	se.exposure	eaf.exposure	samplesize.exposure	pval.exposure	F
1	rs1056441	C	T	20	ieu-a-1131	ieu-a-30	0.167	0.0255	0.697697	20883	5.44127e-11	42.8897
2	rs10761659	G	A	10	ieu-a-1131	ieu-a-30	0.212006	0.0237	0.55269	20883	3.41979e-19	80.0202
3	rs11209026	A	G	1	ieu-a-1131	ieu-a-30	-0.995199	0.0639	0.0563213	20883	1.05196e-54	242.559
4	rs11236797	A	C	11	ieu-a-1131	ieu-a-30	0.181104	0.0231	0.473264	20883	4.854e-15	61.4656
5	rs112401990	A	G	2	ieu-a-1131	ieu-a-30	0.132203	0.0237	0.373412	20883	2.35001e-08	31.1162
6	rs114607072	T	G	6	ieu-a-1131	ieu-a-30	0.441797	0.0629	0.0402795	20883	2.19685e-12	49.3338
8	rs1250573	A	G	10	ieu-a-1131	ieu-a-30	-0.170895	0.0264	0.287447	20883	9.00534e-11	41.9036
10	rs12717899	T	G	5	ieu-a-1131	ieu-a-30	0.159198	0.0289	0.793845	20883	3.59402e-08	30.3445
11	rs1297271	T	C	21	ieu-a-1131	ieu-a-30	-0.154901	0.0237	0.429877	20883	6.27769e-11	42.7181
12	rs13135092	G	A	4	ieu-a-1131	ieu-a-30	0.221495	0.0389	0.095419	20883	1.21001e-08	32.4212
13	rs1332099	C	T	10	ieu-a-1131	ieu-a-30	-0.211597	0.0231	0.515025	20883	4.35712e-20	83.9064
14	rs140054334	T	C	6	ieu-a-1131	ieu-a-30	0.349797	0.0628	0.038307	20883	2.56602e-08	31.0251
15	rs1456896	T	C	7	ieu-a-1131	ieu-a-30	0.139301	0.0251	0.697556	20883	2.89701e-08	30.8007
16	rs147018773	T	C	5	ieu-a-1131	ieu-a-30	0.321699	0.0375	0.0966978	20883	8.88792e-18	73.5931
17	rs147684209	C	T	16	ieu-a-1131	ieu-a-30	0.154901	0.0244	0.369415	20883	2.33598e-10	40.3022
19	rs151314883	A	G	22	ieu-a-1131	ieu-a-30	-0.223994	0.0327	0.157585	20883	7.12361e-12	46.9221
20	rs1873625	A	C	3	ieu-a-1131	ieu-a-30	0.180704	0.0243	0.320264	20883	1.09396e-13	55.2997
22	rs1932990	T	C	13	ieu-a-1131	ieu-a-30	0.152901	0.0263	0.253841	20883	6.02102e-09	33.7994
23	rs2076756	G	A	16	ieu-a-1131	ieu-a-30	0.399806	0.0242	0.283672	20883	3.24489e-61	272.94
24	rs2129944	G	T	19	ieu-a-1131	ieu-a-30	-0.1562	0.0271	0.291299	20883	7.80998e-09	33.2218
25	rs2188962	T	C	5	ieu-a-1131	ieu-a-30	0.212398	0.0228	0.439546	20883	1.35988e-20	86.7823
26	rs2505640	G	A	10	ieu-a-1131	ieu-a-30	-0.145701	0.0237	0.643588	20883	7.61202e-10	37.7945
27	rs281379	A	G	19	ieu-a-1131	ieu-a-30	0.139797	0.0238	0.489275	20883	4.26403e-09	34.5018
28	rs28701841	A	G	6	ieu-a-1131	ieu-a-30	0.224303	0.0373	0.116563	20883	1.85102e-09	36.162
29	rs3024505	A	G	1	ieu-a-1131	ieu-a-30	0.177903	0.0302	0.16156	20883	3.90499e-09	34.7019
30	rs3091315	G	A	17	ieu-a-1131	ieu-a-30	-0.179501	0.0263	0.265588	20883	9.52138e-12	46.5824
31	rs3810936	C	T	9	ieu-a-1131	ieu-a-30	0.207799	0.0263	0.698408	20883	2.46207e-15	62.4274
32	rs4077515	T	C	9	ieu-a-1131	ieu-a-30	0.215901	0.0235	0.419834	20883	4.37019e-20	84.4061
33	rs444210	G	A	6	ieu-a-1131	ieu-a-30	0.163402	0.0229	0.546838	20883	1.02494e-12	50.9148
34	rs4851586	C	T	2	ieu-a-1131	ieu-a-30	-0.168899	0.0261	0.759729	20883	9.93574e-11	41.8768
35	rs4902642	A	G	14	ieu-a-1131	ieu-a-30	-0.129198	0.0236	0.409159	20883	4.339e-08	29.9701
37	rs56062135	T	C	15	ieu-a-1131	ieu-a-30	0.193097	0.0269	0.234271	20883	7.45247e-13	51.5284
38	rs6588243	C	A	1	ieu-a-1131	ieu-a-30	0.131704	0.0234	0.589982	20883	1.77701e-08	31.6786
39	rs6704109	T	C	1	ieu-a-1131	ieu-a-30	0.202002	0.0256	0.256123	20883	2.77013e-15	62.2632
40	rs6873866	C	T	5	ieu-a-1131	ieu-a-30	-0.168096	0.0239	0.534873	20883	2.0649e-12	49.4674
41	rs697693	A	G	1	ieu-a-1131	ieu-a-30	0.172296	0.0281	0.201415	20883	8.35507e-10	37.5957
42	rs7276302	G	A	21	ieu-a-1131	ieu-a-30	-0.171598	0.0231	0.608306	20883	1.22603e-13	55.1824
43	rs72798422	C	T	16	ieu-a-1131	ieu-a-30	0.590392	0.0508	0.047701	20883	3.19301e-31	135.068
44	rs744166	G	A	17	ieu-a-1131	ieu-a-30	-0.129299	0.0233	0.408159	20883	2.92301e-08	30.7949
45	rs7543234	T	C	1	ieu-a-1131	ieu-a-30	0.155498	0.0267	0.238986	20883	6.09804e-09	33.9178
46	rs7713270	T	C	5	ieu-a-1131	ieu-a-30	0.296602	0.0241	0.623824	20883	6.96627e-35	151.466
48	rs80262450	A	G	18	ieu-a-1131	ieu-a-30	0.283102	0.0353	0.112701	20883	1.08193e-15	64.3186
49	rs8137950	C	T	22	ieu-a-1131	ieu-a-30	0.173996	0.0286	0.199556	20883	1.167e-09	37.0123
51	rs907092	A	G	17	ieu-a-1131	ieu-a-30	0.130396	0.0228	0.471412	20883	1.011e-08	32.7084
52	rs921720	G	A	8	ieu-a-1131	ieu-a-30	0.162895	0.0237	0.618841	20883	6.39588e-12	47.241
