# Supplementary material for: Inflammatory bowel disease and breast cancer: A two-sample bidirectional Mendelian randomization study
Source: Medicine (Baltimore). 2024 Jun 7;103(23):e38392. doi: 10.1097/MD.0000000000038392 (PMC11155618; doi:10.1097/MD.0000000000038392)
Supplement: Supplementary file 3 [file medi-103-e38392-s003.xlsx]

## Sheet: Sheet1
Supplementary TableS3.The characterization of selected UC-associated SNPS with an effect on breast cancer in MR analyses.
	SNP	effect_allele.exposure	other_allele.exposure	chr	id.outcome	id.exposure	beta.exposure	se.exposure	eaf.exposure	samplesize.exposure	pval.exposure	F
1	rs10182512	A	G	2	ieu-a-1131	ieu-a-32	0.1608	0.0223	0.34989	27432	5.19398e-13	51.9951
2	rs10272963	T	C	7	ieu-a-1131	ieu-a-32	-0.171904	0.0216	0.426078	27432	1.69083e-15	63.338
3	rs10737481	G	T	1	ieu-a-1131	ieu-a-32	0.250104	0.0216	0.556463	27432	4.36918e-31	134.071
4	rs10917545	A	G	1	ieu-a-1131	ieu-a-32	-0.185101	0.0335	0.882174	27432	3.29397e-08	30.5301
5	rs11209026	A	G	1	ieu-a-1131	ieu-a-32	-0.561698	0.0517	0.0589321	27432	1.58016e-27	118.039
6	rs114152040	A	G	5	ieu-a-1131	ieu-a-32	0.339603	0.0623	0.0317179	27432	4.94903e-08	29.7144
7	rs12612675	G	A	2	ieu-a-1131	ieu-a-32	0.122902	0.0219	0.402826	27432	1.97702e-08	31.4941
8	rs1359946	A	G	13	ieu-a-1131	ieu-a-32	0.158302	0.0269	0.196096	27432	3.83796e-09	34.6313
9	rs137845	G	A	22	ieu-a-1131	ieu-a-32	0.118198	0.0212	0.514874	27432	2.37602e-08	31.0848
11	rs1801274	G	A	1	ieu-a-1131	ieu-a-32	-0.182896	0.0217	0.483094	27432	3.77833e-17	71.0377
12	rs1886731	C	T	1	ieu-a-1131	ieu-a-32	-0.140501	0.0221	0.480618	27432	2.25398e-10	40.418
14	rs2212434	T	C	11	ieu-a-1131	ieu-a-32	0.141899	0.0213	0.459604	27432	2.4632e-11	44.3812
15	rs254559	A	C	5	ieu-a-1131	ieu-a-32	0.124304	0.0215	0.404112	27432	7.62799e-09	33.4267
16	rs28383456	T	C	6	ieu-a-1131	ieu-a-32	-0.337307	0.0256	0.334505	27432	1.073e-39	173.608
17	rs3024493	A	C	1	ieu-a-1131	ieu-a-32	0.236297	0.0276	0.168128	27432	1.09194e-17	73.299
19	rs3829111	A	G	9	ieu-a-1131	ieu-a-32	0.156303	0.0214	0.416668	27432	2.89401e-13	53.3466
20	rs4574921	T	C	9	ieu-a-1131	ieu-a-32	0.150599	0.0256	0.740842	27432	4.23897e-09	34.607
21	rs4676410	A	G	2	ieu-a-1131	ieu-a-32	0.207802	0.0284	0.197128	27432	2.45923e-13	53.5381
22	rs483905	A	G	11	ieu-a-1131	ieu-a-32	0.128903	0.0228	0.294334	27432	1.57199e-08	31.9636
24	rs56167332	A	C	5	ieu-a-1131	ieu-a-32	0.151596	0.0231	0.34162	27432	5.29907e-11	43.0677
25	rs6017342	C	A	20	ieu-a-1131	ieu-a-32	0.191306	0.024	0.537652	27432	1.38484e-15	63.5382
26	rs6062496	A	G	20	ieu-a-1131	ieu-a-32	0.158498	0.0224	0.572636	27432	1.46791e-12	50.067
27	rs6933404	C	T	6	ieu-a-1131	ieu-a-32	0.166799	0.0252	0.21562	27432	3.68468e-11	43.8113
28	rs7282490	A	G	21	ieu-a-1131	ieu-a-32	-0.139699	0.0214	0.603618	27432	7.0762e-11	42.6147
29	rs7523335	A	G	1	ieu-a-1131	ieu-a-32	-0.170397	0.0285	0.176698	27432	2.28802e-09	35.7466
30	rs7752873	T	C	6	ieu-a-1131	ieu-a-32	0.182297	0.0303	0.13681	27432	1.83299e-09	36.1971
31	rs7911680	C	A	10	ieu-a-1131	ieu-a-32	-0.1718	0.0213	0.490094	27432	8.26609e-16	65.056
32	rs798502	C	A	7	ieu-a-1131	ieu-a-32	-0.136496	0.0239	0.283142	27432	1.213e-08	32.617
33	rs9272514	T	C	6	ieu-a-1131	ieu-a-32	-0.401598	0.0267	0.297965	27432	4.00129e-51	226.235
36	rs989960	T	C	7	ieu-a-1131	ieu-a-32	-0.129096	0.0215	0.424904	27432	1.766e-09	36.0536
37	rs9977672	A	G	21	ieu-a-1131	ieu-a-32	-0.245006	0.0261	0.251316	27432	6.20583e-21	88.1196
