# Supplementary material for: Inflammatory bowel disease and breast cancer: A two-sample bidirectional Mendelian randomization study
Source: Medicine (Baltimore). 2024 Jun 7;103(23):e38392. doi: 10.1097/MD.0000000000038392 (PMC11155618; doi:10.1097/MD.0000000000038392)
Supplement: Supplementary file 4 [file medi-103-e38392-s007.xlsx]

## Sheet: Sheet1
Supplementary TableS4.The characterization of selected IBD-associated SNPS with an effect on breast cancer in validation MR analyses.
	SNP	effect_allele.exposure	other_allele.exposure	chr	id.outcome	id.exposure	beta.exposure	se.exposure	eaf.exposure	samplesize.outcome	pval.exposure	F
1	rs10041497	C	T	5	ieu-a-1131	ebi-a-GCST004131	0.0819	0.0129	#N/A	32498	1.94599e-10	40.3077
2	rs10114470	C	T	9	ieu-a-1131	ebi-a-GCST004131	0.1475	0.0137	#N/A	32498	4.09826e-27	115.916
3	rs10761659	G	A	10	ieu-a-1131	ebi-a-GCST004131	0.1585	0.0126	#N/A	32498	2.29826e-36	158.24
4	rs10800309	G	A	1	ieu-a-1131	ebi-a-GCST004131	-0.123	0.0133	#N/A	32498	1.94178e-20	85.5277
5	rs10826797	T	G	10	ieu-a-1131	ebi-a-GCST004131	-0.099	0.0136	#N/A	32498	3.98566e-13	52.9898
6	rs10953551	G	A	7	ieu-a-1131	ebi-a-GCST004131	-0.1033	0.0127	#N/A	32498	4.94311e-16	66.1597
7	rs111456533	A	G	10	ieu-a-1131	ebi-a-GCST004131	-0.1031	0.017	#N/A	32498	1.17899e-09	36.7807
8	rs11152949	G	A	6	ieu-a-1131	ebi-a-GCST004131	0.1019	0.0133	#N/A	32498	1.56315e-14	58.7009
9	rs11195128	T	C	10	ieu-a-1131	ebi-a-GCST004131	0.0792	0.0133	#N/A	32498	2.74397e-09	35.4607
10	rs11209013	G	A	1	ieu-a-1131	ebi-a-GCST004131	0.0773	0.0124	#N/A	32498	4.45995e-10	38.8611
11	rs11221335	C	T	11	ieu-a-1131	ebi-a-GCST004131	0.0827	0.0148	#N/A	32498	2.44e-08	31.2239
12	rs11236797	A	C	11	ieu-a-1131	ebi-a-GCST004131	0.1488	0.0125	#N/A	32498	7.18787e-33	141.705
13	rs112936798	C	A	1	ieu-a-1131	ebi-a-GCST004131	-0.1844	0.0332	#N/A	32498	2.88902e-08	30.8493
14	rs1131095	C	T	3	ieu-a-1131	ebi-a-GCST004131	0.1635	0.0131	#N/A	32498	1.21899e-35	155.773
15	rs113846785	CG	C	17	ieu-a-1131	ebi-a-GCST004131	-0.1319	0.018	#N/A	32498	2.47286e-13	53.6963
16	rs11548656	G	A	16	ieu-a-1131	ebi-a-GCST004131	-0.2374	0.0362	#N/A	32498	5.18442e-11	43.0075
17	rs11581607	A	G	1	ieu-a-1131	ebi-a-GCST004131	-0.6578	0.0294	#N/A	32498	4.59198e-111	500.603
18	rs11669299	T	C	19	ieu-a-1131	ebi-a-GCST004131	-0.1107	0.0157	#N/A	32498	1.83612e-12	49.716
19	rs11677002	C	T	2	ieu-a-1131	ebi-a-GCST004131	-0.0931	0.0126	#N/A	32498	1.37088e-13	54.5957
20	rs11734570	A	G	4	ieu-a-1131	ebi-a-GCST004131	0.0694	0.0127	#N/A	32498	4.80098e-08	29.8615
21	rs11768365	G	A	7	ieu-a-1131	ebi-a-GCST004131	-0.0837	0.0152	#N/A	32498	3.879e-08	30.3224
22	rs12136659	C	T	1	ieu-a-1131	ebi-a-GCST004131	0.087	0.0142	#N/A	32498	1.02e-09	37.5372
23	rs1250573	A	G	10	ieu-a-1131	ebi-a-GCST004131	-0.098	0.0138	#N/A	32498	1.10688e-12	50.4306
24	rs1268339	C	T	1	ieu-a-1131	ebi-a-GCST004131	0.0907	0.0163	#N/A	32498	2.75201e-08	30.9627
25	rs12936409	T	C	17	ieu-a-1131	ebi-a-GCST004131	0.1406	0.0124	#N/A	32498	7.72681e-30	128.566
26	rs1297264	G	A	21	ieu-a-1131	ebi-a-GCST004131	-0.1462	0.0126	#N/A	32498	3.98016e-31	134.634
27	rs1317209	A	G	1	ieu-a-1131	ebi-a-GCST004131	0.1164	0.016	#N/A	32498	3.78617e-13	52.9256
28	rs1336900	A	G	1	ieu-a-1131	ebi-a-GCST004131	-0.0848	0.0128	#N/A	32498	2.98401e-11	43.8906
29	rs13422838	C	T	2	ieu-a-1131	ebi-a-GCST004131	-0.1143	0.0205	#N/A	32498	2.557e-08	31.0874
30	rs140933577	C	T	13	ieu-a-1131	ebi-a-GCST004131	-0.1857	0.0305	#N/A	32498	1.13e-09	37.0701
31	rs143210366	G	T	6	ieu-a-1131	ebi-a-GCST004131	0.2836	0.036	#N/A	32498	3.13906e-15	62.0594
32	rs1445004	T	C	5	ieu-a-1131	ebi-a-GCST004131	0.1689	0.0127	#N/A	32498	3.48418e-40	176.869
33	rs145568234	G	T	6	ieu-a-1131	ebi-a-GCST004131	0.86	0.0476	#N/A	32498	4.73042e-73	326.425
34	rs1456896	T	C	7	ieu-a-1131	ebi-a-GCST004131	0.0879	0.0133	#N/A	32498	4.50402e-11	43.6792
35	rs149169037	A	G	7	ieu-a-1131	ebi-a-GCST004131	-0.1338	0.0242	#N/A	32498	3.26099e-08	30.569
36	rs154873	A	G	20	ieu-a-1131	ebi-a-GCST004131	-0.0813	0.0132	#N/A	32498	7.377e-10	37.9344
37	rs1558619	T	G	2	ieu-a-1131	ebi-a-GCST004131	-0.0843	0.0123	#N/A	32498	8.89611e-12	46.9726
38	rs16940202	C	T	16	ieu-a-1131	ebi-a-GCST004131	0.113	0.0169	#N/A	32498	2.50496e-11	44.7078
39	rs17656349	T	C	5	ieu-a-1131	ebi-a-GCST004131	0.0731	0.0125	#N/A	32498	5.16702e-09	34.1991
40	rs1864239	G	A	15	ieu-a-1131	ebi-a-GCST004131	1.3366	0.1782	#N/A	32498	6.27047e-14	56.2584
41	rs194746	T	C	14	ieu-a-1131	ebi-a-GCST004131	0.0833	0.0124	#N/A	32498	1.83612e-11	45.1281
42	rs212402	A	G	6	ieu-a-1131	ebi-a-GCST004131	-0.0743	0.013	#N/A	32498	1.05901e-08	32.6656
43	rs2301127	A	G	16	ieu-a-1131	ebi-a-GCST004131	0.0783	0.0126	#N/A	32498	4.96101e-10	38.6173
44	rs2384352	G	A	10	ieu-a-1131	ebi-a-GCST004131	0.0951	0.0131	#N/A	32498	3.11817e-13	52.7009
45	rs2413583	T	C	22	ieu-a-1131	ebi-a-GCST004131	-0.1732	0.0171	#N/A	32498	4.59515e-24	102.59
46	rs243505	G	A	7	ieu-a-1131	ebi-a-GCST004131	-0.0805	0.0128	#N/A	32498	3.03802e-10	39.5523
47	rs2593855	T	C	3	ieu-a-1131	ebi-a-GCST004131	-0.0832	0.014	#N/A	32498	2.54097e-09	35.3176
48	rs2836881	T	G	21	ieu-a-1131	ebi-a-GCST004131	-0.1643	0.0146	#N/A	32498	1.95884e-29	126.64
49	rs28374519	A	G	16	ieu-a-1131	ebi-a-GCST004131	-0.1105	0.0137	#N/A	32498	6.54636e-16	65.0554
50	rs2838517	C	T	21	ieu-a-1131	ebi-a-GCST004131	-0.128	0.0125	#N/A	32498	1.83485e-24	104.858
51	rs3024493	A	C	1	ieu-a-1131	ebi-a-GCST004131	0.1911	0.0165	#N/A	32498	4.0411e-31	134.139
52	rs341295	T	C	5	ieu-a-1131	ebi-a-GCST004131	0.0702	0.0124	#N/A	32498	1.45101e-08	32.0502
53	rs34140409	T	C	6	ieu-a-1131	ebi-a-GCST004131	-0.1583	0.0237	#N/A	32498	2.28402e-11	44.6134
54	rs35171809	G	A	6	ieu-a-1131	ebi-a-GCST004131	0.1088	0.0123	#N/A	32498	1.15611e-18	78.2434
55	rs3792111	T	C	2	ieu-a-1131	ebi-a-GCST004131	0.1391	0.0124	#N/A	32498	5.12153e-29	125.838
56	rs3820330	A	C	1	ieu-a-1131	ebi-a-GCST004131	-0.0892	0.014	#N/A	32498	1.72199e-10	40.5951
57	rs3829110	G	A	9	ieu-a-1131	ebi-a-GCST004131	0.1574	0.0125	#N/A	32498	3.51965e-36	158.558
58	rs3850378	C	T	14	ieu-a-1131	ebi-a-GCST004131	0.1536	0.0207	#N/A	32498	1.10002e-13	55.0607
59	rs3897234	C	T	13	ieu-a-1131	ebi-a-GCST004131	0.0971	0.0145	#N/A	32498	1.89889e-11	44.8438
60	rs4256018	G	T	20	ieu-a-1131	ebi-a-GCST004131	0.0786	0.0138	#N/A	32498	1.23001e-08	32.4405
61	rs4276914	A	G	1	ieu-a-1131	ebi-a-GCST004131	0.0783	0.0125	#N/A	32498	3.15399e-10	39.2377
62	rs4380956	A	G	8	ieu-a-1131	ebi-a-GCST004131	0.0907	0.0127	#N/A	32498	1.11995e-12	51.0043
63	rs4676408	A	G	2	ieu-a-1131	ebi-a-GCST004131	0.1011	0.013	#N/A	32498	7.62957e-15	60.4805
64	rs4807569	C	A	19	ieu-a-1131	ebi-a-GCST004131	0.1281	0.0152	#N/A	32498	4.23936e-17	71.025
65	rs4957256	T	C	5	ieu-a-1131	ebi-a-GCST004131	-0.1179	0.0155	#N/A	32498	3.36667e-14	57.8581
66	rs503734	G	A	3	ieu-a-1131	ebi-a-GCST004131	-0.0692	0.0124	#N/A	32498	2.67399e-08	31.1436
67	rs55946629	A	C	2	ieu-a-1131	ebi-a-GCST004131	0.1298	0.018	#N/A	32498	5.45381e-13	52.0001
68	rs56062135	T	C	15	ieu-a-1131	ebi-a-GCST004131	0.1382	0.0145	#N/A	32498	1.37088e-21	90.8406
69	rs56116661	T	C	3	ieu-a-1131	ebi-a-GCST004131	-0.1	0.0163	#N/A	32498	9.27107e-10	37.6378
70	rs56235845	G	T	5	ieu-a-1131	ebi-a-GCST004131	0.0877	0.0138	#N/A	32498	1.77101e-10	40.3869
71	rs5754100	C	T	22	ieu-a-1131	ebi-a-GCST004131	0.1293	0.016	#N/A	32498	7.14003e-16	65.3066
72	rs5763793	T	G	22	ieu-a-1131	ebi-a-GCST004131	0.0734	0.013	#N/A	32498	1.467e-08	31.8791
73	rs6017342	C	A	20	ieu-a-1131	ebi-a-GCST004131	0.1156	0.0135	#N/A	32498	1.07103e-17	73.3243
74	rs6062496	A	G	20	ieu-a-1131	ebi-a-GCST004131	0.137	0.0129	#N/A	32498	2.82618e-26	112.788
75	rs6063502	G	A	20	ieu-a-1131	ebi-a-GCST004131	-0.0734	0.0134	#N/A	32498	4.548e-08	30.0042
76	rs62126610	G	A	19	ieu-a-1131	ebi-a-GCST004131	0.1407	0.0166	#N/A	32498	2.60016e-17	71.8409
77	rs62183956	T	C	2	ieu-a-1131	ebi-a-GCST004131	-0.078	0.0125	#N/A	32498	4.489e-10	38.9376
78	rs62324212	A	C	4	ieu-a-1131	ebi-a-GCST004131	0.0886	0.0127	#N/A	32498	2.67424e-12	48.6698
79	rs62378712	C	T	5	ieu-a-1131	ebi-a-GCST004131	-0.0776	0.0142	#N/A	32498	4.226e-08	29.8639
80	rs62408218	T	C	6	ieu-a-1131	ebi-a-GCST004131	-0.0818	0.0129	#N/A	32498	2.40198e-10	40.2094
81	rs62482552	A	G	7	ieu-a-1131	ebi-a-GCST004131	-0.0737	0.0131	#N/A	32498	1.97102e-08	31.6514
82	rs6457681	T	G	6	ieu-a-1131	ebi-a-GCST004131	-0.1687	0.0153	#N/A	32498	3.74973e-28	121.576
83	rs6579807	T	C	5	ieu-a-1131	ebi-a-GCST004131	0.125	0.0189	#N/A	32498	4.0059e-11	43.7418
84	rs6584282	G	A	10	ieu-a-1131	ebi-a-GCST004131	-0.152	0.0124	#N/A	32498	1.19399e-34	150.26
85	rs6740847	G	A	2	ieu-a-1131	ebi-a-GCST004131	-0.0924	0.0125	#N/A	32498	1.21787e-13	54.6417
86	rs6873866	C	T	5	ieu-a-1131	ebi-a-GCST004131	-0.0919	0.0128	#N/A	32498	6.14752e-13	51.5479
87	rs6933404	C	T	6	ieu-a-1131	ebi-a-GCST004131	0.0863	0.0149	#N/A	32498	6.64095e-09	33.5466
88	rs714910	C	A	17	ieu-a-1131	ebi-a-GCST004131	-0.0959	0.0139	#N/A	32498	6.22874e-12	47.6001
89	rs7190426	C	A	16	ieu-a-1131	ebi-a-GCST004131	-0.0872	0.0155	#N/A	32498	2.05698e-08	31.6497
90	rs7256518	A	G	19	ieu-a-1131	ebi-a-GCST004131	-0.1665	0.0276	#N/A	32498	1.632e-09	36.3924
91	rs72852162	C	A	2	ieu-a-1131	ebi-a-GCST004131	-0.1129	0.0202	#N/A	32498	2.298e-08	31.2381
92	rs744166	G	A	17	ieu-a-1131	ebi-a-GCST004131	-0.1109	0.0126	#N/A	32498	1.33999e-18	77.4679
93	rs749910	A	G	16	ieu-a-1131	ebi-a-GCST004131	0.1961	0.0138	#N/A	32498	7.82889e-46	201.928
94	rs7532133	G	A	1	ieu-a-1131	ebi-a-GCST004131	0.0789	0.0134	#N/A	32498	3.83204e-09	34.6692
95	rs755374	T	C	5	ieu-a-1131	ebi-a-GCST004131	0.1767	0.0134	#N/A	32498	1.58599e-39	173.886
96	rs7608697	C	A	2	ieu-a-1131	ebi-a-GCST004131	0.1395	0.0126	#N/A	32498	1.67109e-28	122.577
97	rs76286777	C	T	2	ieu-a-1131	ebi-a-GCST004131	0.0996	0.0151	#N/A	32498	4.65479e-11	43.5076
98	rs78771661	T	C	8	ieu-a-1131	ebi-a-GCST004131	-0.3848	0.0669	#N/A	32498	8.94891e-09	33.084
99	rs7918084	T	C	10	ieu-a-1131	ebi-a-GCST004131	0.071	0.0125	#N/A	32498	1.38299e-08	32.2624
100	rs80262450	A	G	18	ieu-a-1131	ebi-a-GCST004131	0.1581	0.019	#N/A	32498	1.04112e-16	69.2399
101	rs938650	A	G	8	ieu-a-1131	ebi-a-GCST004131	-0.1074	0.0189	#N/A	32498	1.41299e-08	32.2913
102	rs9934775	T	C	16	ieu-a-1131	ebi-a-GCST004131	-0.1116	0.0172	#N/A	32498	8.76799e-11	42.099
