# Supplementary material for: Inflammatory bowel disease and breast cancer: A two-sample bidirectional Mendelian randomization study
Source: Medicine (Baltimore). 2024 Jun 7;103(23):e38392. doi: 10.1097/MD.0000000000038392 (PMC11155618; doi:10.1097/MD.0000000000038392)
Supplement: Supplementary file 7 [file medi-103-e38392-s011.xlsx]

## Sheet: Sheet1
Supplementary TableS7.The characterization of selected breast cancer-associated SNPS with an effect on UC in MR analyses.
	SNP	effect_allele.exposure	other_allele.exposure	chr	id.outcome	id.exposure	beta.exposure	se.exposure	eaf.exposure	samplesize.exposure	pval.exposure	F
1	rs132289	G	A	22	ieu-a-32	ieu-a-1131	-0.5564	0.0781	0.9819	32498	1.04112e-12	50.7542
2	rs1910020	C	T	5	ieu-a-32	ieu-a-1131	-0.1461	0.0193	0.7179	32498	3.38766e-14	57.3041
3	rs3095602	A	G	16	ieu-a-32	ieu-a-1131	0.2281	0.0197	0.2753	32498	3.77398e-31	134.066
4	rs487930	A	C	3	ieu-a-32	ieu-a-1131	0.1227	0.0175	0.5267	32498	2.26882e-12	49.1601
5	rs548980	T	C	9	ieu-a-32	ieu-a-1131	0.0984	0.018	0.6274	32498	4.95302e-08	29.8844
6	rs6721996	A	G	2	ieu-a-32	ieu-a-1131	-0.1371	0.0173	0.499	32498	2.42493e-15	62.8033
7	rs719338	T	G	10	ieu-a-32	ieu-a-1131	-0.107	0.0178	0.6131	32498	1.81301e-09	36.135
8	rs78540526	T	C	11	ieu-a-32	ieu-a-1131	0.3033	0.0331	0.0727	32498	5.7372e-20	83.9632
9	rs9371545	A	G	6	ieu-a-32	ieu-a-1131	0.2775	0.0339	0.0712	32498	2.46377e-16	67.008
10	rs9693995	T	C	8	ieu-a-32	ieu-a-1131	-0.1244	0.0176	0.5572	32498	1.38612e-12	49.9592
11	rs9933302	C	T	16	ieu-a-32	ieu-a-1131	0.1303	0.0215	0.2212	32498	1.39101e-09	36.7292
